# Supplementary material for: Identification of a Shared Microbiomic and Metabolomic Profile in Systemic Autoimmune Diseases
Source: J Clin Med. 2019 Aug 23;8(9):1291. doi: 10.3390/jcm8091291 (PMC6780636; doi:10.3390/jcm8091291)
Supplement: Supplementary file 1 [file jcm-08-01291-s001.zip]

Archive with 3 entries (2 files):
- jcm-562360-supplemental/
- jcm-562360-supplemental/Supplemental File 1.xlsx
- jcm-562360-supplemental/Supplemental Material.docx.doc
