# Supplementary material for: Identification of a Shared Microbiomic and Metabolomic Profile in Systemic Autoimmune Diseases
Source: J Clin Med. 2019 Aug 23;8(9):1291. doi: 10.3390/jcm8091291 (PMC6780636; doi:10.3390/jcm8091291)
Supplement: Supplementary file 1 [file jcm-08-01291-s001.zip › jcm-562360-supplemental/Supplemental File 1.xlsx]

## Sheet: Sheet1
Sample ID	Number of sequenced pe reads	Number of pe reads with mean quality > 20	Number of merged pe reads	No bacterial sequences	Length outside bounds of 100 and 400	Ambiguous bases	Homopolymers > 7	Mismatch in primers >1	Reverse primer not found	Final Read Number
32161241	64139	63449	61020	0	0	0	6	846	29	60139
32161242	76766	75790	72078	66	0	0	3	1193	43	70773
32161245	65339	64749	62308	1	0	0	6	1008	39	61254
32161246	66740	66184	62659	0	0	0	9	996	29	61625
32170024	65432	64773	62375	3	0	0	7	912	28	61425
32170365	123640	121375	116112	29	0	10	2	3054	188	112829
32170366	61479	60884	58250	4	0	0	9	884	28	57325
32170375	64413	63735	61053	19	0	0	6	1084	34	59910
32170376	68014	67458	64445	6	0	0	5	1065	47	63322
32170377	64658	64180	61551	1	0	0	5	820	21	60704
32170383	81085	80233	76801	19	0	0	8	1163	47	75564
32152372	75361	74573	70996	2	0	11	4	2034	147	68798
32161351	59110	58603	55903	0	0	0	8	817	21	55057
32161357	58735	58233	56016	3	0	0	7	919	29	55058
32161358	66506	65621	63028	1	0	0	11	1030	28	61958
32161362	59783	58787	56492	10	0	0	6	893	46	55537
32161371	59503	58964	56476	0	0	0	8	926	33	55509
32161375	70866	70361	67769	6	0	0	954	981	49	65779
32170022	95050	94157	91067	182	0	9	1	2750	154	87971
32170026	82184	79424	77144	0	0	4	1	2151	104	74884
32170029	64869	64337	62206	5	0	0	8	990	47	61156
32170031	59837	59387	57285	0	0	0	10	823	21	56431
32170414	82315	81416	77979	2	0	9	1	2102	112	75753
32170397	69834	68271	65047	7	0	9	6	2039	114	62872
32170399	82842	80344	76584	7	0	20	24	2071	161	74301
32170402	58765	57872	55158	2	0	7	0	1521	87	53541
32170406	71206	70567	67720	2	0	0	5	1083	34	66596
32170408	65939	65322	63018	5	0	0	4	898	43	62068
32170410	76257	73679	70706	2	0	18	0	2311	96	68279
32170411	80890	79666	76069	117	0	10	2	2302	108	73529
32170412	84538	78981	75835	26	0	16	6	2157	168	73462
32170413	81398	79204	75701	7	0	12	0	2084	126	73472
32170420	83934	82467	78702	25	0	18	2	2348	180	76129
32170421	82316	77942	75043	10	0	6	15	1841	180	72991
32152365	77846	75399	72304	0	0	11	7	1793	210	70283
32152366	76202	75535	71713	105	0	16	4	2061	147	69380
32152367	70252	69509	66445	0	0	0	5	1145	47	65248
32152362	73625	71570	68177	9	0	11	7	1974	184	65992
32161240	79104	77934	74698	2	0	0	5	1111	45	73535
32161243	76110	75429	71816	7	0	0	5	1043	45	70716
32161247	65173	64600	61995	25	0	0	6	1016	27	60921
32161248	62557	61933	59094	2	0	0	10	836	24	58222
32161254	68294	66714	64065	19	0	0	3	928	33	63082
32161359	57335	56833	54333	0	0	0	8	1075	24	53226
32161364	67973	65775	63408	4	0	0	5	951	26	62422
32161367	68539	68016	65262	39	0	0	5	945	38	64235
32161373	62507	62060	59651	3	0	0	4	862	30	58752
32170014	95849	93906	90983	0	0	17	2	2463	135	88366
32170015	77842	77286	74425	27	0	8	9	1887	227	72267
32170016	72201	71633	68658	2	0	0	12	1211	54	67379
32170020	73275	72651	70926	0	0	16	0	1770	105	69035
32170023	73390	71816	69569	2	0	6	1	2158	96	67306
32170032	43666	43194	41503	25	0	0	12	819	18	40629
32170364	72527	71913	69149	3	0	0	5	1009	34	68098
32170381	59738	59226	56693	0	0	0	10	981	28	55674
32170382	67511	66876	64305	2	0	0	2	935	45	63321
32170385	116918	116400	111746	1	0	16	72	3417	188	108052
32170388	71817	71080	68265	9	0	0	4	1099	40	67113
32170401	84635	83095	79716	9	0	19	2	2232	109	77345
32170415	69986	69586	66964	0	0	12	1	1843	112	64996
32170416	78775	77203	74071	5	0	6	1	1965	152	71942
32152370	64974	64497	60976	3	0	0	94	807	32	60040
32161360	60202	59592	56878	0	0	0	10	910	37	55921
32161361	61709	61014	58169	8	0	0	12	895	28	57226
32161363	58766	58064	55799	28	0	0	7	928	17	54819
32161365	64827	64323	62020	14	0	0	5	1027	13	60961
32161366	62981	62015	59686	4	0	0	10	790	29	58853
32161368	63762	63338	61419	1	0	0	2	879	26	60511
32161369	62926	62486	59775	1	0	0	12	968	43	58751
32161374	60386	59800	57277	8	0	0	7	873	18	56371
32161376	77782	76001	72385	4	0	16	0	2033	170	70162
32161378	88740	86161	83682	4	0	12	6	2327	131	81202
32170018	79613	78864	75743	3	0	0	18	1237	41	74444
32170019	67167	66231	64325	14	0	10	0	1915	123	62263
32170021	74019	73414	69945	18	0	0	6	950	24	68947
32170367	72483	71146	68236	4	0	10	3	2146	103	65970
32170374	69297	68553	66140	2	0	0	7	1086	40	65005
32170378	60071	59550	57241	2	0	0	10	810	31	56388
32170384	79556	78841	75960	9	0	14	6	1996	136	73799
32170400	87723	85319	81904	41	0	13	1	2375	137	79337
32170403	75758	74976	71550	7	0	0	7	1263	43	70230
32170404	86372	85417	81786	4	0	13	45	2439	147	79138
32170405	92100	91202	87954	6	0	0	2	2218	161	85567
32170407	71647	70544	67345	6	0	0	6	942	32	66359
32170409	73741	71645	68506	180	0	9	1	1967	160	66189
32170417	88536	87596	83931	11	0	5	3	2034	200	81678
32170418	84504	46708	43878	5	0	12	9	1074	119	42658
BR-1	60365	60006	58668	8	0	14	0	1046	61	57539
BR-2	54087	53712	52645	4	0	0	4	1056	16	51565
BR-3	75338	71789	68656	1	0	0	7	1215	53	67380
BR-4	76023	72746	69891	4	0	0	3	1234	58	68592
BR-5	49705	49342	48231	17	0	0	8	1055	23	47128
BR-6	49644	49226	48231	1	0	0	2	1003	25	47200
BR-7	54564	52552	50090	0	0	0	2	901	38	49149
BR-8	54812	54434	53173	3	0	0	3	1097	14	52056
BR-9	75856	75462	73916	62	0	0	61	1340	31	72422
BR-10	52016	51736	50673	1	0	0	2	959	20	49691
BR-11	67915	67441	66190	2	0	0	5	1249	22	64912
BR-12	52983	52388	51380	4	0	0	6	1085	16	50269
BR-13	96811	95185	90143	2	0	0	3	1687	92	88359
BR-14	56392	53774	52487	62	0	0	4	868	13	51540
BR-15	54648	54170	53063	4	0	0	3	1034	14	52008
BR-16	57955	57652	56501	4	0	19	2	1029	47	55400
BR-17	59929	59526	58480	0	0	14	12	1131	34	57289
BR-18	59374	59065	58102	8	0	13	3	1020	58	57000
BR-19	65884	65573	64314	63	0	19	6	1360	44	62822
BR-20	49506	49281	48412	0	0	12	1	968	37	47394
BR-21	33193	32836	31885	2	0	9	0	725	10	31139
BR-22	55670	53443	51082	1	0	0	884	888	32	49277
BR-23	994238	981895	959111	52	0	257	28	17531	574	940669
BR-24	67531	66977	64659	1	0	0	6	1084	39	63529
BR-25	48485	47684	46804	23	0	0	1	928	27	45825
BR-26	73439	72394	70795	22	0	0	4	1328	25	69416
BR-27	61459	61167	60121	1	0	0	4	1076	24	59016
